# Supplementary material for: Preclinical Studies in Anti-Trypanosomatidae Drug Development
Source: Pharmaceuticals (Basel). 2021 Jul 5;14(7):644. doi: 10.3390/ph14070644 (PMC8308625; doi:10.3390/ph14070644)
Supplement: Supplementary file 1 [file pharmaceuticals-14-00644-s001.zip]

Archive with 1 entries (1 files):
- pharmaceuticals-1265240-supplementary.pdf
